# Supplementary material for: Establishment and quality evaluation of a glioma biobank in Beijing Tiantan Hospital
Source: PeerJ. 2018 Mar 13;6:e4450. doi: 10.7717/peerj.4450 (PMC5855883; doi:10.7717/peerj.4450)
Supplement: Supplemental Information 2 [file peerj-06-4450-s002.xlsx]

## Sheet: Sheet1
2011	2012	2013	2014	2015
8	8.7	7.9	7.6	7.5
8.9	8.1	8.3	8.1	6.7
2.2	8.1	9.2	8.3	7.9
7.9	9.1	7.7	8.9	6.7
9	8.4	8.5	8.4	8.7
7.8	8.1	7.6	8.8	8.7
8.8	8.1	8.8	9.5	8.6
9.1	7.3	5.9	9.2	8.6
8.7	7.3	8	7.8	9.2
8.8	8.7	7.8	8.3	8.7
8.7	8.2	8.2	8	8.8
8.2	8.3	7.6	6.5	8.6
8.8	9.6	7.4	6.7	7.7
8.5	8.7	7.4	8.5	7.2
8.4	8.8	8.1	6.8	9
9.2	2.3	2.5	7.6	8.4
9.2	10	7.5	9.2	9.4
2.1	9.1	9.5	8.2	10
8.4	9.2	9.9	9	10
8.1	9.9	9	9.6	9.2
